# Supplementary material for: A maternal low protein diet has pronounced effects on mitochondrial gene expression in offspring liver and skeletal muscle; protective effect of taurine
Source: J Biomed Sci. 2010 Aug 24;17(Suppl 1):S38. doi: 10.1186/1423-0127-17-S1-S38 (PMC2994375; doi:10.1186/1423-0127-17-S1-S38)
Supplement: Additional file 2 — Mortensen OH LP tau mice additional file 2.xls, Excel spreadsheet. Supplemental table 2. Genes significantly different in both liver and skeletal muscle of newborn mice subjected to either a maternal low protein diet or a maternal normal protein diet as described. L: Liver, M: Skeletal muscle. Fully rescued genes (FR), partially rescued genes (PR). All expression values are represented as a single value of fold-change compared to NP. [file 1423-0127-17-S1-S38-S2.xls]

## Sheet: Sheet1
Gene Symbol	Liver probe	Muscle probe	Gene name	Annotation	L:NP	L:NP+tau	L:LP	L:LP+tau	L:FR	L:PR	M:NP	M:NP+tau	M:LP	M:LP+tau	M:FR	M:PR
Chi3l1	1451537_at	1451537_at	chitinase 3-like 1	carbohydrate metabolism	1	1.1574	0.457505	0.787817	no	no	1	1.22834	2.17755	1.53095	no	no
Extl2	1422539_at	1422538_at	exostoses (multiple)-like 2	carbohydrate metabolism	1	1.12718	1.46228	1.30586	no	no	1	0.9015	0.607583	0.718473	no	no
Gpd2	1417434_at	1417434_at	glycerol phosphate dehydrogenase 2, mitochondrial	carbohydrate metabolism	1	1.01603	0.433347	1.05003	yes	no	1	0.964095	0.618721	1.25971	yes	no
Hibadh	1435967_s_at	1435967_s_at	3-hydroxyisobutyrate dehydrogenase	carbohydrate metabolism	1	1.12293	1.4725	1.28081	no	no	1	1.03158	0.697827	0.835715	no	no
Idh3b	1418886_s_at	1418886_s_at	isocitrate dehydrogenase 3 (NAD+) beta	carbohydrate metabolism	1	1.04694	1.40253	1.24895	no	no	1	0.978902	0.67899	0.86839	no	no
Pdha1	1418560_at	1449137_at	pyruvate dehydrogenase E1 alpha 1	carbohydrate metabolism	1	1.04004	1.30669	1.21357	no	no	1	1.01095	0.431374	0.672389	no	no
Pdhb	1416090_at	1448214_at	pyruvate dehydrogenase (lipoamide) beta	carbohydrate metabolism	1	0.970871	1.35427	1.13201	no	no	1	0.99415	0.436132	0.901894	yes	no
Pdk1	1435836_at	1435836_at	pyruvate dehydrogenase kinase, isoenzyme 1	carbohydrate metabolism	1	0.790822	0.424748	0.652662	no	no	1	1.09239	0.490403	0.872305	yes	no
Phkb	1434511_at	1434511_at	phosphorylase kinase beta	carbohydrate metabolism	1	0.951902	0.686611	0.810758	no	no	1	0.896758	0.473881	0.870641	yes	no
Cd93	1456046_at	1419589_at	CD93 antigen	cell adhesion	1	0.917873	0.45111	0.838678	yes	no	1	1.08078	0.597204	0.625551	no	no
Cldn5	1417839_at	1417839_at	claudin 5	cell adhesion	1	1.0827	0.713775	1.09388	yes	no	1	0.96137	0.61908	0.757555	no	no
Epdr1	1421815_at	1421815_at	ependymin related protein 1 (zebrafish)	cell adhesion	1	1.20171	1.37895	1.08227	yes	no	1	0.952733	0.574339	1.06525	yes	no
Esam1	1460356_at	1460356_at	endothelial cell-specific adhesion molecule	cell adhesion	1	0.941509	0.477633	0.836508	yes	no	1	0.942011	0.413568	0.624919	no	no
Itga1	1441972_at	1441972_at	integrin alpha 1	cell adhesion	1	1.06546	0.647746	0.978018	yes	no	1	0.95388	0.51465	0.753505	no	no
Sorbs1	1428471_at	1425826_a_at	sorbin and SH3 domain containing 1	cell adhesion	1	0.744971	0.404401	0.598976	no	no	1	1.17928	0.613422	0.69211	no	no
Cdkn3	1430574_at	1430574_at	cyclin-dependent kinase inhibitor 3	cell cycle	1	0.901604	0.49385	0.593077	no	no	1	0.793015	0.642735	0.676839	no	no
Mdm2	1427718_a_at	1427718_a_at	transformed mouse 3T3 cell double minute 2	cell cycle	1	0.927144	1.47743	1.21542	no	no	1	0.912554	0.690746	0.639751	no	no
Abi2	1460153_at	1458053_at	abl-interactor 2	development	1	1.17418	1.23816	1.27919	no	no	1	0.918206	1.75053	1.12294	yes	no
Ank3	1425202_a_at	1452124_at	ankyrin 3, epithelial	development	1	0.857413	1.9503	1.33933	no	no	1	0.789026	0.669883	1.00485	yes	no
Atg5	1418236_s_at	1418235_at	autophagy-related 5 (yeast)	development	1	1.12012	1.58628	1.35506	no	no	1	1.05749	1.56931	1.0736	yes	no
C1galt1	1428490_at	1428490_at	core 1 synthase, glycoprotein-N-acetylgalactosamine 3-beta-galactosyltransferase, 1	development	1	0.877265	0.517702	0.693827	no	no	1	0.938231	0.581042	0.733101	no	no
Ccdc16	1423339_s_at	1423338_at	coiled-coil domain containing 16	development	1	0.971731	0.759995	0.793455	no	no	1	0.952875	0.759147	0.836585	no	no
Csrp2	1420731_a_at	1420731_a_at	cysteine and glycine-rich protein 2	development	1	1.03907	0.703082	0.986158	yes	no	1	0.932796	0.666557	0.688775	no	no
Epb4.1l2	1433490_s_at	1433492_at	erythrocyte protein band 4.1-like 2	development	1	0.911804	0.795196	1.06981	no	no	1	1.06637	0.555075	0.661442	no	no
Gnaq	1428939_s_at	1429559_at	guanine nucleotide binding protein, alpha q polypeptide	development	1	0.85199	0.604772	0.748491	no	no	1	0.93935	1.46266	1.00347	yes	no
Ifrd1	1416067_at	1416067_at	interferon-related developmental regulator 1	development	1	0.441978	0.423706	0.65393	yes	no	1	1.1168	0.401373	0.576149	no	no
Kif1b	1451762_a_at	1451762_a_at	kinesin family member 1B	development	1	0.901034	1.57814	1.20449	no	no	1	1.07425	2.62269	1.43483	no	no
Lenep	1424421_at	1424421_at	lens epithelial protein	development	1	1.09767	1.37642	1.16231	no	no	1	1.08677	0.730852	0.947259	no	no
Mbnl3	1434678_at	1434678_at	muscleblind-like 3 (Drosophila)	development	1	0.99396	0.685835	0.754952	no	no	1	0.954145	1.5754	1.21453	no	yes
Mib1	1433853_at	1454740_at	mindbomb homolog 1 (Drosophila)	development	1	0.871337	0.787996	0.734537	no	no	1	0.994192	1.56553	1.22117	no	no
Rufy3	1424403_a_at	1455027_at	RUN and FYVE domain containing 3	development	1	0.973007	1.49004	1.09021	no	no	1	1.06342	1.63917	1.16967	yes	no
Atp5g1	1416020_a_at	1416020_a_at	ATP synthase, H+ transporting, mitochondrial F0 complex, subunit c (subunit 9), isoform 1	energy metabolism	1	1.17203	1.52312	1.28483	no	no	1	0.881636	0.523005	0.928213	yes	no
Car14	1450725_s_at	1450725_s_at	carbonic anhydrase 14	energy metabolism	1	0.985978	1.70851	1.09275	no	no	1	0.874569	0.347642	1.04497	yes	no
Car3	1449434_at	1460256_at	carbonic anhydrase 3	energy metabolism	1	1.07515	0.180712	0.523599	no	no	1	1.22219	0.499794	0.695786	no	no
Cox15	1426693_x_at	1460376_a_at	COX15 homolog, cytochrome c oxidase assembly protein (yeast)	energy metabolism	1	1.18434	1.53045	1.33531	yes	no	1	1.06682	0.631746	0.759516	no	no
Cox6b1	1416565_at	1436757_a_at	cytochrome c oxidase, subunit VIb polypeptide 1	energy metabolism	1	1.05153	1.31039	1.15333	yes	no	1	0.946522	0.755389	1.04851	yes	no
Cox7c	1459885_s_at	1459884_at	cytochrome c oxidase, subunit VIIc	energy metabolism	1	0.62096	2.45641	1.47213	no	no	1	0.855869	2.42524	1.39322	no	no
Etfb	1428181_at	1428181_at	electron transferring flavoprotein, beta polypeptide	energy metabolism	1	1.14429	1.409	1.40587	no	no	1	1.02079	0.63337	0.841948	no	no
Glrx3	1456244_x_at	1457598_at	glutaredoxin 3	energy metabolism	1	0.982756	0.590802	0.569051	no	no	1	0.974426	1.94216	1.47954	no	no
Mdh1	1448172_at	1454925_x_at	malate dehydrogenase 1, NAD (soluble)	energy metabolism	1	1.0543	1.66113	1.40231	no	no	1	0.893571	0.704991	0.961523	yes	no
Ndufa10	1448934_at	1418068_at	NADH dehydrogenase (ubiquinone) 1 alpha subcomplex 10	energy metabolism	1	0.935511	1.78193	1.30567	no	no	1	1.13756	0.663821	1.06686	yes	no
Ndufa3	1430149_at	1452790_x_at	NADH dehydrogenase (ubiquinone) 1 alpha subcomplex, 3	energy metabolism	1	1.08638	1.41141	1.25016	no	no	1	0.901395	0.647907	0.846723	no	no
Ndufb10	1428322_a_at	1428322_a_at	NADH dehydrogenase (ubiquinone) 1 beta subcomplex, 10	energy metabolism	1	1.1375	1.4494	1.18649	no	no	1	0.883859	0.538421	1.04153	yes	no
Ndufb9	1452184_at	1436803_a_at	NADH dehydrogenase (ubiquinone) 1 beta subcomplex, 9	energy metabolism	1	1.14023	1.46842	1.33268	no	no	1	0.880282	0.643417	1.10361	yes	no
Ndufs4	1459760_at	1448959_at	NADH dehydrogenase (ubiquinone) Fe-S protein 4	energy metabolism	1	0.97992	1.44179	1.03505	yes	no	1	0.922801	0.60692	0.968328	yes	no
Nqo2	1455590_at	1449983_a_at	NAD(P)H dehydrogenase, quinone 2	energy metabolism	1	1.16707	1.40265	1.20025	no	no	1	0.896152	0.601038	0.799015	yes	no
Sdha	1426688_at	1426689_s_at	succinate dehydrogenase complex, subunit A, flavoprotein (Fp)	energy metabolism	1	1.03977	1.32059	1.2702	no	no	1	0.947926	0.514222	0.921309	yes	no
Sdhb	1418005_at	1418005_at	succinate dehydrogenase complex, subunit B, iron sulfur (Ip)	energy metabolism	1	1.08245	1.6299	1.30458	yes	no	1	0.922923	0.625239	1.02725	yes	no
Uqcr	1448292_at	1448292_at	ubiquinol-cytochrome c reductase (6.4kD) subunit	energy metabolism	1	1.25695	1.63613	1.44888	no	no	1	0.910593	0.626534	1.08769	yes	no
Uqcrh	1452133_at	1453229_s_at	ubiquinol-cytochrome c reductase hinge protein	energy metabolism	1	1.03229	1.23388	1.11538	no	yes	1	0.859466	0.698619	0.909432	no	no
Acss2	1422478_a_at	1422479_at	acyl-CoA synthetase short-chain family member 2	lipid/fatty acid metabolism	1	0.558912	0.103662	0.45353	yes	no	1	1.0872	0.393501	0.958381	yes	no
Agpat9	1454799_at	1454799_at	1-acylglycerol-3-phosphate O-acyltransferase 9	lipid/fatty acid metabolism	1	1.15886	0.374746	1.02507	yes	no	1	0.968909	0.27825	0.479221	no	no
B4galt6	1450913_at	1460329_at	UDP-Gal:betaGlcNAc beta 1,4-galactosyltransferase, polypeptide 6	lipid/fatty acid metabolism	1	0.80738	0.686347	0.894405	yes	no	1	1.0865	0.712592	1.04212	yes	no
Mgll	1453836_a_at	1453836_a_at	monoglyceride lipase	lipid/fatty acid metabolism	1	0.99466	0.768872	1.07359	yes	no	1	1.03658	0.542757	0.63885	no	no
Oxct1	1436750_a_at	1428140_at	3-oxoacid CoA transferase 1	lipid/fatty acid metabolism	1	1.04285	0.288356	0.475242	no	no	1	0.938732	0.407003	0.751932	yes	no
Phyh	1460194_at	1460194_at	phytanoyl-CoA hydroxylase	lipid/fatty acid metabolism	1	0.951913	1.66844	1.40734	no	no	1	1.0846	0.541638	0.906433	yes	no
Aprt	1451703_s_at	1451703_s_at	adenine phosphoribosyl transferase	nucleotide metabolism	1	1.05432	1.48613	1.17051	no	no	1	0.935989	1.37372	1.14424	no	no
H3f3a	1434127_a_at	1442087_at	H3 histone, family 3A	nucleotide metabolism	1	0.974577	0.746713	0.775052	no	no	1	1.08459	1.82132	1.36679	no	no
Hist1h1e	1422398_at	1445565_at	histone cluster 1, H1e	nucleotide metabolism	1	1.12497	1.58092	1.0831	no	no	1	0.9391	0.558655	0.985128	yes	no
Hnrpa3	1452712_at	1452712_at	heterogeneous nuclear ribonucleoprotein A3	nucleotide metabolism	1	0.984166	0.731095	0.983753	yes	no	1	1.04542	0.727974	0.841152	no	no
Hnrpf	1437099_x_at	1437099_x_at	heterogeneous nuclear ribonucleoprotein F	nucleotide metabolism	1	1.01582	0.669449	0.616325	no	no	1	0.860542	1.72462	1.53804	no	no
Tnks2	1447522_s_at	1457468_at	tankyrase, TRF1-interacting ankyrin-related ADP-ribose polymerase 2	nucleotide metabolism	1	0.833344	0.716572	0.794897	no	no	1	1.21981	2.09164	1.29766	no	no
Top1	1438495_at	1438495_at	topoisomerase (DNA) I	nucleotide metabolism	1	0.99106	0.772731	0.841548	no	no	1	0.944672	1.65818	1.32255	no	no
Tspyl1	1415908_at	1460717_at	testis-specific protein, Y-encoded-like 1	nucleotide metabolism	1	1.13984	0.650466	0.667613	no	no	1	1.00799	0.628195	0.725188	no	no
Aldh4a1	1452375_at	1452375_at	aldehyde dehydrogenase 4 family, member A1	protein/amino acid metabolism	1	1.16925	1.48361	1.31893	no	no	1	1.03438	0.697973	0.83147	no	no
Azin1	1450714_at	1450714_at	antizyme inhibitor 1	protein/amino acid metabolism	1	1.03124	0.477015	0.700618	no	no	1	1.08813	0.511721	0.908383	yes	no
Brcc3	1456141_x_at	1452128_a_at	BRCA1/BRCA2-containing complex, subunit 3	protein/amino acid metabolism	1	0.834388	0.602762	0.683235	no	no	1	0.967036	0.690354	0.915009	yes	no
Cul3	1422795_at	1434717_at	cullin 3	protein/amino acid metabolism	1	1.01971	0.449264	0.750846	no	no	1	1.01568	0.679555	1.01606	yes	no
Cyhr1	1451153_a_at	1435364_at	cysteine and histidine rich 1	protein/amino acid metabolism	1	0.982097	2.57557	1.51547	no	yes	1	1.06317	1.72787	1.3759	no	no
Eif4h	1438554_x_at	1436637_at	eukaryotic translation initiation factor 4H	protein/amino acid metabolism	1	0.895779	0.709544	0.758109	no	no	1	1.20601	1.75868	1.40673	no	no
Fkbp1a	1438958_x_at	1416036_at	FK506 binding protein 1a	protein/amino acid metabolism	1	0.936833	0.838822	0.815742	no	no	1	0.921515	0.723795	0.75346	no	no
Glul	1426235_a_at	1426235_a_at	glutamate-ammonia ligase (glutamine synthetase)	protein/amino acid metabolism	1	0.914141	1.43217	1.10083	no	no	1	1.08475	0.607363	0.656517	no	no
Hibch	1451512_s_at	1451512_s_at	3-hydroxyisobutyryl-Coenzyme A hydrolase	protein/amino acid metabolism	1	1.05216	1.53095	1.46782	no	no	1	1.1537	0.523018	0.775256	no	no
Lonp2	1436655_at	1460178_at	lon peptidase 2, peroxisomal	protein/amino acid metabolism	1	0.996788	1.38186	1.15776	no	no	1	1.01902	0.583341	0.67552	no	no
Mgat5	1428644_at	1428644_at	mannoside acetylglucosaminyltransferase 5	protein/amino acid metabolism	1	0.755543	0.546173	0.803587	no	no	1	0.996382	1.33019	0.779698	yes	no
Mt1	1451612_at	1422557_s_at	metallothionein 1	protein/amino acid metabolism	1	0.412203	4.56456	1.88673	no	no	1	0.97373	0.415993	0.616527	no	no
Nln	1424981_at	1451555_at	neurolysin (metallopeptidase M3 family)	protein/amino acid metabolism	1	0.944185	3.70253	1.51613	yes	no	1	1.17911	0.778425	0.851831	no	no
Rfwd2	1438821_at	1438821_at	ring finger and WD repeat domain 2	protein/amino acid metabolism	1	0.806399	0.662678	0.673837	no	no	1	1.19152	2.31761	1.42901	yes	no
Rhbdd1	1423918_at	1423918_at	rhomboid domain containing 1	protein/amino acid metabolism	1	0.981069	0.64786	1.12228	yes	no	1	1.02542	0.614325	1.20109	yes	no
Rps17	1438502_x_at	1438501_at	ribosomal protein S17	protein/amino acid metabolism	1	0.899501	1.46252	1.33643	no	no	1	0.983173	1.3327	1.13497	no	no
Rps25	1430978_at	1430978_at	ribosomal protein S25	protein/amino acid metabolism	1	0.794598	1.57494	1.08196	no	no	1	1.06646	1.92895	1.60038	no	no
Samd4	1454382_at	1454382_at	sterile alpha motif domain containing 4	protein/amino acid metabolism	1	1.25714	1.55459	1.33343	no	no	1	0.970297	0.803859	0.928782	no	no
St3gal6	1459354_at	1449079_s_at	ST3 beta-galactoside alpha-2,3-sialyltransferase 6	protein/amino acid metabolism	1	0.970917	0.584718	0.905604	no	no	1	1.03617	0.31343	0.852064	no	no
Tinagl	1417109_at	1417109_at	tubulointerstitial nephritis antigen-like	protein/amino acid metabolism	1	1.06602	0.684578	1.05801	yes	no	1	0.987857	0.609712	0.661677	no	no
Ube2b	1423106_at	1423106_at	ubiquitin-conjugating enzyme E2B, RAD6 homology (S. cerevisiae)	protein/amino acid metabolism	1	0.952608	0.427414	0.689677	no	no	1	0.970256	0.430292	0.730911	no	no
Usp3	1441056_at	1425023_at	ubiquitin specific peptidase 3	protein/amino acid metabolism	1	0.745798	0.662296	0.849879	no	no	1	1.20182	1.64708	0.96538	yes	no
Zdhhc2	1452656_at	1452654_at	zinc finger, DHHC domain containing 2	protein/amino acid metabolism	1	0.783833	0.474584	0.6089	no	yes	1	1.07589	0.656325	0.886252	yes	no
Bach2	1437667_a_at	1440304_at	BTB and CNC homology 2	regulation of transcription	1	0.877494	0.205168	0.689243	yes	no	1	0.74468	0.46167	0.699996	no	no
Btf3	1423839_a_at	1433863_at	basic transcription factor 3	regulation of transcription	1	0.9828	0.599797	0.656307	no	no	1	1.15106	2.61822	0.90807	yes	no
Cbx3	1439421_x_at	1448504_a_at	chromobox homolog 3 (Drosophila HP1 gamma)	regulation of transcription	1	0.997868	0.794656	0.859555	no	no	1	0.915387	1.2988	1.10527	yes	no
Cpsf6	1428233_at	1428231_at	cleavage and polyadenylation specific factor 6	regulation of transcription	1	0.998577	0.595385	0.625168	no	no	1	0.998341	1.67768	1.12939	yes	no
Cugbp2	1441072_at	1439777_at	CUG triplet repeat, RNA binding protein 2	regulation of transcription	1	0.924143	0.714519	0.934443	yes	no	1	0.95025	0.661584	0.91615	no	no
Dach1	1447174_at	1447174_at	dachshund 1 (Drosophila)	regulation of transcription	1	0.924603	0.63625	0.681659	no	no	1	0.954728	0.402263	0.652959	no	no
E2f7	1437187_at	1437187_at	E2F transcription factor 7	regulation of transcription	1	0.889648	0.362759	0.852686	yes	no	1	0.953886	0.716385	0.679322	no	no
Elk3	1448797_at	1442986_at	ELK3, member of ETS oncogene family	regulation of transcription	1	0.951273	0.437915	0.780626	no	yes	1	0.985354	0.651217	1.03555	yes	no
Hells	1417541_at	1453361_at	helicase, lymphoid specific	regulation of transcription	1	0.870434	0.730612	0.691873	no	no	1	1.08022	1.5972	1.15641	yes	no
Id2	1453596_at	1453596_at	inhibitor of DNA binding 2	regulation of transcription	1	0.869014	0.629554	0.797828	no	no	1	0.836896	0.739542	0.914434	yes	no
Irx5	1421072_at	1421072_at	Iroquois related homeobox 5 (Drosophila)	regulation of transcription	1	1.147	1.27135	1.32795	no	no	1	0.995676	3.71197	1.3034	no	no
Klf10	1416029_at	1416029_at	Kruppel-like factor 10	regulation of transcription	1	0.836329	0.321357	1.06137	yes	no	1	0.803054	0.316445	0.435242	no	no
Lass4	1417782_at	1417780_at	LAG1 homolog, ceramide synthase 4	regulation of transcription	1	1.13459	1.28342	1.23928	no	no	1	0.940638	0.66383	0.576544	no	no
Mecp2	1438930_s_at	1438930_s_at	methyl CpG binding protein 2	regulation of transcription	1	0.750971	0.408395	0.573493	no	no	1	0.86646	0.504895	1.0361	yes	no
Mef2d	1434487_at	1437300_at	myocyte enhancer factor 2D	regulation of transcription	1	0.824201	0.625052	0.913935	no	no	1	1.07183	0.703778	0.948805	yes	no
Meis2	1443926_at	1457632_s_at	Meis homeobox 2	regulation of transcription	1	0.985418	0.790266	0.910572	yes	no	1	1.12948	2.21435	1.29787	yes	no
Myct1	1447584_s_at	1452072_at	myc target 1	regulation of transcription	1	0.885121	0.29513	0.657518	yes	no	1	0.925298	0.673708	1.0113	yes	no
Ncor1	1435914_at	1438276_at	nuclear receptor co-repressor 1	regulation of transcription	1	0.875895	0.692616	0.817713	no	no	1	0.724074	2.10298	1.36673	no	no
Nfx1	1419752_at	1419753_at	nuclear transcription factor, X-box binding 1	regulation of transcription	1	0.859584	1.40106	1.13926	no	no	1	1.17911	1.36538	1.01904	no	no
Pa2g4	1423060_at	1420142_s_at	proliferation-associated 2G4	regulation of transcription	1	0.971795	1.33918	1.12802	no	no	1	1.04356	1.54282	0.878358	no	no
Pabpn1	1422848_a_at	1422849_a_at	poly(A) binding protein, nuclear 1	regulation of transcription	1	0.988606	1.37471	1.26743	no	no	1	0.815684	1.52966	1.19643	no	no
Pias1	1455486_at	1422581_at	protein inhibitor of activated STAT 1	regulation of transcription	1	0.740723	0.581787	0.668238	no	no	1	1.01805	1.32441	1.093	no	no
Ppargc1a	1434100_x_at	1456395_at	peroxisome proliferative activated receptor, gamma, coactivator 1 alpha	regulation of transcription	1	0.501141	0.483019	0.799243	no	no	1	1.26567	0.31917	1.30848	yes	no
Rnf12	1439403_x_at	1443167_at	ring finger protein 12	regulation of transcription	1	1.01184	0.745325	0.851799	no	no	1	1.30731	2.95755	1.77533	no	yes
Sox17	1429177_x_at	1429177_x_at	SRY-box containing gene 17	regulation of transcription	1	1.1228	0.659241	0.831633	no	no	1	0.988526	0.466838	0.698132	yes	no
Stat1	1440481_at	1450033_a_at	signal transducer and activator of transcription 1	regulation of transcription	1	0.946491	0.423617	0.682255	no	no	1	1.35398	0.493011	0.545052	no	no
Tead2	1448519_at	1448519_at	TEA domain family member 2	regulation of transcription	1	1.09782	0.825879	1.27827	no	yes	1	0.976999	1.81725	1.1103	yes	no
Trove2	1436535_at	1423433_at	TROVE domain family, member 2	regulation of transcription	1	0.77196	0.568252	0.668894	no	no	1	1.01777	1.46679	1.4801	no	no
Trp53bp1	1442316_x_at	1435609_at	transformation related protein 53 binding protein 1	regulation of transcription	1	1.05337	0.718086	0.830243	no	no	1	1.25755	1.4346	1.21088	no	no
Wac	1451494_at	1437426_at	WW domain containing adaptor with coiled-coil	regulation of transcription	1	0.73111	0.564198	0.746444	yes	no	1	1.01772	1.73691	1.75867	no	no
Whsc1l1	1447931_at	1457794_at	Wolf-Hirschhorn syndrome candidate 1-like 1 (human)	regulation of transcription	1	0.949677	0.628148	0.874775	no	no	1	1.08152	1.95511	1.20146	yes	no
Wwp1	1427097_at	1443628_at	WW domain containing E3 ubiquitin protein ligase 1	regulation of transcription	1	0.986412	1.59142	1.28986	no	no	1	1.06977	1.50146	1.07973	yes	no
Zbtb20	1438443_at	1437598_at	zinc finger and BTB domain containing 20	regulation of transcription	1	0.873755	0.615035	0.68774	no	no	1	0.756771	0.600049	0.923674	yes	no
Zfp503	1423835_at	1423835_at	zinc finger protein 503	regulation of transcription	1	0.927953	0.485568	0.7582	no	no	1	0.864944	2.18978	1.32174	yes	no
Afap1	1436729_at	1436729_at	actin filament associated protein 1	signal transduction	1	1.24031	0.737054	1.30853	no	yes	1	1.12667	1.45647	1.14163	yes	no
Agtrl1	1438651_a_at	1423037_at	angiotensin receptor-like 1	signal transduction	1	1.22895	0.286798	0.795749	no	no	1	1.00119	0.545285	0.568674	no	no
Akap2	1455870_at	1455870_at	A kinase (PRKA) anchor protein 2	signal transduction	1	0.903503	0.45089	0.871003	yes	no	1	1.11429	0.779864	0.976722	no	no
Arhgap26	1435694_at	1435694_at	Rho GTPase activating protein 26	signal transduction	1	0.887323	0.587905	0.701826	no	no	1	0.880511	0.524541	0.847476	no	no
Camk1d	1452050_at	1417605_s_at	calcium/calmodulin-dependent protein kinase ID	signal transduction	1	0.645188	0.512048	0.703215	no	no	1	0.943517	0.799554	0.772009	no	no
Cnp	1418980_a_at	1449296_a_at	2',3'-cyclic nucleotide 3' phosphodiesterase	signal transduction	1	1.13588	0.448424	0.80275	no	no	1	0.978554	0.617741	0.899858	yes	no
Dusp28	1429613_at	1429613_at	dual specificity phosphatase 28	signal transduction	1	1.21189	1.70751	1.26398	no	no	1	0.867129	0.576413	0.995431	yes	no
Egfr	1435888_at	1424932_at	epidermal growth factor receptor	signal transduction	1	0.61382	0.071626	0.54227	no	no	1	1.018	1.70752	1.31981	no	no
Emr1	1451161_a_at	1451161_a_at	EGF-like module containing, mucin-like, hormone receptor-like sequence 1	signal transduction	1	1.08014	0.554177	0.78994	yes	no	1	0.940891	0.743402	1.13774	yes	no
Erbb2ip	1428011_a_at	1440573_at	Erbb2 interacting protein	signal transduction	1	0.84442	0.751496	0.722382	no	no	1	1.02122	1.69924	1.16638	no	no
Flrt2	1455096_at	1456874_at	fibronectin leucine rich transmembrane protein 2	signal transduction	1	1.03216	0.707737	0.94566	no	no	1	0.92432	1.53235	1.0245	no	no
Fst	1434458_at	1434458_at	follistatin	signal transduction	1	0.733068	0.241283	1.19705	yes	no	1	1.07381	1.58597	1.01943	yes	no
Gna13	1453470_a_at	1430295_at	guanine nucleotide binding protein, alpha 13	signal transduction	1	1.03586	1.9345	1.47454	no	no	1	1.01315	1.98682	1.57557	no	no
Gpr116	1440830_at	1440830_at	G protein-coupled receptor 116	signal transduction	1	0.851829	0.629729	0.829461	no	no	1	1.0525	0.704913	0.847856	yes	no
Grip1	1435951_at	1441629_at	glutamate receptor interacting protein 1	signal transduction	1	0.575489	0.367533	0.613687	no	no	1	1.05346	1.60226	1.1939	no	no
Ldb1	1452024_a_at	1452024_a_at	LIM domain binding 1	signal transduction	1	0.850243	1.42314	1.24297	no	no	1	1.03964	1.9838	1.10387	yes	no
Mapk14	1416703_at	1451927_a_at	mitogen-activated protein kinase 14	signal transduction	1	1.07445	1.36715	1.09667	no	no	1	0.944073	0.586379	0.70726	no	no
Mark1	1449630_s_at	1425511_at	MAP/microtubule affinity-regulating kinase 1	signal transduction	1	0.958711	0.770762	0.87132	no	no	1	1.11307	1.44174	1.13711	no	no
Ms4a6b	1439956_at	1418826_at	membrane-spanning 4-domains, subfamily A, member 6B	signal transduction	1	0.987364	0.6183	0.734445	no	no	1	0.899497	0.676621	0.551453	no	no
Pde4dip	1456413_at	1417626_at	phosphodiesterase 4D interacting protein (myomegalin)	signal transduction	1	0.917631	0.573925	0.759103	no	no	1	0.812664	0.570578	1.03503	yes	no
Peli1	1417372_a_at	1444017_at	pellino 1	signal transduction	1	0.866637	0.775043	0.825817	no	no	1	0.730897	2.60973	1.2193	yes	no
Pik3ca	1429434_at	1460326_at	phosphatidylinositol 3-kinase, catalytic, alpha polypeptide	signal transduction	1	0.555292	0.316091	0.425145	no	no	1	1.01987	0.673398	0.759972	no	no
Ppfia1	1435861_at	1455478_at	protein tyrosine phosphatase, receptor type, f polypeptide (PTPRF), interacting protein, alpha 1	signal transduction	1	1.21325	1.45215	1.08123	no	no	1	1.10432	1.67325	0.952828	no	no
Rab4a	1449048_s_at	1449048_s_at	RAB4A, member RAS oncogene family	signal transduction	1	0.965296	1.50935	1.28213	no	no	1	1.00152	1.71287	1.18118	no	no
Rasgrp3	1438030_at	1438030_at	RAS, guanyl releasing protein 3	signal transduction	1	0.749919	0.596657	0.776214	no	no	1	1.15019	0.739963	0.88313	no	no
Rasip1	1428016_a_at	1428016_a_at	Ras interacting protein 1	signal transduction	1	0.808671	0.479934	0.793824	yes	no	1	1.03297	0.504136	0.64875	no	no
Rgmb	1433586_at	1459366_at	RGM domain family, member B	signal transduction	1	0.857231	0.785732	0.95231	yes	no	1	1.1476	0.558899	1.33361	no	yes
Sh3bp5	1421922_at	1421922_at	SH3-domain binding protein 5 (BTK-associated)	signal transduction	1	1.13648	1.40601	1.18981	no	no	1	0.990004	0.593433	0.724546	no	no
Stk3	1418512_at	1418512_at	serine/threonine kinase 3 (Ste20, yeast homolog)	signal transduction	1	0.978265	0.709543	0.725604	no	no	1	1.03011	1.48675	1.05138	yes	no
Tgm2	1426004_a_at	1417500_a_at	transglutaminase 2, C polypeptide	signal transduction	1	0.985218	0.552085	0.803791	yes	no	1	0.910204	0.398482	0.837423	yes	no
Ywhag	1450012_x_at	1420816_at	3-monooxygenase/tryptophan 5-monooxygenase activation protein, gamma polypeptide	signal transduction	1	0.985084	0.664678	0.713875	no	no	1	1.14786	0.462321	0.598289	no	no
Gsta4	1416368_at	1416368_at	glutathione S-transferase, alpha 4	stress response	1	1.22931	2.7309	1.50744	no	no	1	0.989827	1.23566	0.909418	yes	no
Gstk1	1452823_at	1452823_at	glutathione S-transferase kappa 1	stress response	1	1.3476	2.08582	1.98297	no	no	1	1.11054	0.545342	0.662407	no	no
Ifi27	1426278_at	1426278_at	interferon, alpha-inducible protein 27	stress response	1	1.35054	0.314442	0.715688	no	no	1	1.02231	0.285374	0.45825	no	no
Ifi35	1445897_s_at	1445897_s_at	interferon-induced protein 35	stress response	1	0.975773	0.666107	0.733271	no	no	1	0.944884	0.464263	0.649653	no	no
Ly6e	1453304_s_at	1453304_s_at	lymphocyte antigen 6 complex, locus E	stress response	1	1.05863	0.633132	0.966475	yes	no	1	1.1243	0.665338	0.632715	no	no
Pdcd2l	1426845_at	1426845_at	programmed cell death 2-like	stress response	1	0.93897	0.672334	0.968285	yes	no	1	0.895912	0.707428	0.830341	no	no
Pdcd6ip	1448155_at	1448155_at	programmed cell death 6 interacting protein	stress response	1	0.966268	0.57025	0.809211	no	no	1	0.913526	0.59173	0.74158	no	no
Rsad2	1421008_at	1436058_at	radical S-adenosyl methionine domain containing 2	stress response	1	1.10124	0.37975	0.809763	yes	no	1	1.0929	0.372784	0.810419	yes	no
Slk	1449336_a_at	1449336_a_at	STE20-like kinase (yeast)	stress response	1	0.771502	1.4701	1.06226	no	no	1	1.0981	1.5265	0.730212	yes	no
Sod2	1417193_at	1454976_at	superoxide dismutase 2, mitochondrial	stress response	1	1.06125	1.43917	1.24943	yes	no	1	1.01094	0.501274	1.05741	yes	no
Sod3	1417633_at	1417633_at	superoxide dismutase 3, extracellular	stress response	1	1.07752	0.617221	0.96377	yes	no	1	1.05556	0.469515	0.605266	no	no
Traf6	1443288_at	1421376_at	Tnf receptor-associated factor 6	stress response	1	0.963804	0.79816	1.0042	yes	no	1	1.08763	1.5093	1.29751	no	no
Ap2a2	1432007_s_at	1432007_s_at	adaptor protein complex AP-2, alpha 2 subunit	transport	1	1.01197	1.86509	1.48099	no	no	1	1.09313	1.95675	0.966202	yes	no
Nup98	1439154_at	1439154_at	nucleoporin 98	transport	1	0.786724	0.554265	0.970546	yes	no	1	0.848668	0.509168	0.7005	no	no
Pacs1	1435762_at	1435762_at	phosphofurin acidic cluster sorting protein 1	transport	1	0.844597	0.680187	0.826829	no	no	1	1.07982	1.33931	1.10529	yes	no
Picalm	1446968_at	1446968_at	phosphatidylinositol binding clathrin assembly protein	transport	1	0.683019	0.277637	0.504997	no	no	1	0.950484	0.253794	0.580894	no	no
Ranbp2	1450690_at	1440104_at	RAN binding protein 2	transport	1	0.896346	0.510075	0.705719	no	no	1	0.944333	1.82118	1.32899	yes	no
Scn4b	1434008_at	1434008_at	sodium channel, type IV, beta	transport	1	0.893509	0.816376	0.809393	no	no	1	0.808716	0.390246	0.908358	yes	no
Sec61a1	1416189_a_at	1416189_a_at	Sec61 alpha 1 subunit (S. cerevisiae)	transport	1	0.958521	1.32222	1.15068	no	no	1	0.923314	1.40265	0.955944	yes	no
Sfxn2	1435896_at	1435896_at	sideroflexin 2	transport	1	0.906689	1.55021	1.51837	no	no	1	0.837874	1.48463	0.847213	yes	no
Slc20a2	1457302_at	1451768_a_at	solute carrier family 20, member 2	transport	1	0.820101	2.10456	1.29418	yes	no	1	0.953521	0.639581	0.869404	no	no
Slc47a1	1418395_at	1418395_at	solute carrier family 47, member 1	transport	1	1.24136	2.30878	1.22899	yes	no	1	0.928622	0.263988	0.767594	yes	no
Snx5	1417647_at	1417648_s_at	sorting nexin 5	transport	1	0.878893	0.596464	0.705474	no	no	1	0.914036	0.596997	0.888635	yes	no
Stx18	1453819_x_at	1453819_x_at	syntaxin 18	transport	1	1.04231	1.34217	1.13891	no	no	1	0.925662	0.720214	0.620219	no	no
Stxbp5	1430301_at	1453021_at	syntaxin binding protein 5 (tomosyn)	transport	1	0.934588	0.684508	0.828323	no	no	1	0.998739	2.26754	1.07883	yes	no
Syngr2	1448577_x_at	1448577_x_at	synaptogyrin 2	transport	1	1.11691	1.31804	1.17315	no	no	1	0.915382	0.78579	0.971426	yes	no
Xpo7	1435814_at	1439411_a_at	exportin 7	transport	1	1.06434	0.465348	0.596134	no	no	1	0.93622	1.36796	1.07737	no	no
Ankrd11	1460020_at	1435778_at	ankyrin repeat domain 11	unclassified	1	1.0228	1.71344	1.31528	no	no	1	0.906988	1.39572	0.950316	yes	no
Armcx3	1424373_at	1424373_at	armadillo repeat containing, X-linked 3	unclassified	1	1.05231	0.528524	1.00827	yes	no	1	0.97611	0.66399	0.882787	yes	no
Baz2b	1435240_at	1442971_at	bromodomain adjacent to zinc finger domain, 2B	unclassified	1	0.699324	0.587228	0.851259	yes	no	1	1.11916	1.89548	1.37998	no	no
Bola3	1433970_at	1433970_at	bolA-like 3 (E. coli)	unclassified	1	1.12409	1.39978	1.20187	no	no	1	0.964033	0.520481	1.09969	yes	no
Ccdc68	1439109_at	1439109_at	coiled-coil domain containing 68	unclassified	1	1.06126	1.47655	1.51819	no	no	1	0.85027	0.685369	0.862726	no	no
Ccdc77	1429150_at	1425734_a_at	coiled-coil domain containing 77	unclassified	1	0.726961	0.574253	0.805405	yes	no	1	0.949119	0.743883	0.726161	no	no
Cenpp	1432362_at	1432361_a_at	centromere protein P	unclassified	1	0.916503	0.76298	0.811103	no	no	1	0.852446	0.657563	0.747506	no	no
Cttnbp2nl	1435542_s_at	1449300_at	CTTNBP2 N-terminal like	unclassified	1	0.976202	0.544309	0.849232	no	no	1	1.27524	1.46932	0.945877	yes	no
Ddit4l	1444139_at	1451751_at	DNA-damage-inducible transcript 4-like	unclassified	1	1.27297	0.879021	1.01752	no	no	1	0.798266	0.463347	1.02989	yes	no
Dnm3os	1452382_at	1427298_at	dynamin 3, opposite strand	unclassified	1	0.921693	0.523504	0.842203	no	no	1	0.731637	0.164443	0.711974	yes	no
Gvin1	1429184_at	1429184_at	GTPase, very large interferon inducible 1	unclassified	1	0.952424	0.3632	0.534859	no	no	1	1.03683	0.322724	0.620819	no	no
Immt	1433470_a_at	1429533_at	inner membrane protein, mitochondrial	unclassified	1	1.08901	1.47353	1.14153	yes	no	1	0.911811	0.564986	0.838175	no	no
Lrrc8d	1433506_at	1433506_at	leucine rich repeat containing 8D	unclassified	1	0.925314	0.639263	0.913188	no	no	1	1.014	0.688252	0.77221	no	no
Lrtm1	1443866_at	1443866_at	leucine-rich repeats and transmembrane domains 1	unclassified	1	1.08115	1.90304	1.22399	no	yes	1	0.934534	0.556271	0.942147	yes	no
Matr3	1438368_a_at	1438368_a_at	matrin 3	unclassified	1	0.879115	0.715868	0.713298	no	no	1	0.905839	1.41705	1.05818	yes	no
Npat	1456485_at	1459185_at	nuclear protein in the AT region	unclassified	1	0.784483	0.467804	0.699029	no	yes	1	1.1343	3.36296	1.28063	yes	no
Prelid2	1436194_at	1436194_at	PRELI domain containing 2	unclassified	1	0.800865	0.654865	0.604708	no	no	1	0.992637	0.491643	0.864945	yes	no
Rc3h2	1426924_at	1420144_x_at	ring finger and CCCH-type zinc finger domains 2	unclassified	1	0.8461	0.692202	0.807938	no	yes	1	0.880717	1.47912	1.15935	no	no
Schip1	1423025_a_at	1423025_a_at	schwannomin interacting protein 1	unclassified	1	0.814152	0.559269	0.850246	no	no	1	0.911789	0.4171	1.00898	yes	no
Smcr8	1429017_at	1429017_at	Smith-Magenis syndrome chromosome region, candidate 8 homolog (human)	unclassified	1	0.943617	0.753505	1.03763	yes	no	1	1.04378	0.694407	0.916609	yes	no
Tacc2	1447891_at	1447891_at	transforming, acidic coiled-coil containing protein 2	unclassified	1	0.830332	0.32154	0.620219	no	no	1	0.856481	0.298853	0.638973	no	no
Tm6sf1	1424443_at	1451353_at	transmembrane 6 superfamily member 1	unclassified	1	0.872031	0.287226	0.592806	no	no	1	0.893284	0.469539	0.72415	no	no
Tmcc1	1440384_at	1455659_at	transmembrane and coiled coil domains 1	unclassified	1	0.906885	0.830486	0.876661	no	no	1	0.903352	0.695107	0.948336	no	no
Tmem141	1435259_s_at	1435259_s_at	transmembrane protein 141	unclassified	1	1.0308	3.10454	2.0804	no	no	1	0.94372	0.693914	1.00634	yes	no
Tmem88	1453285_at	1453285_at	transmembrane protein 88	unclassified	1	1.09907	0.818995	1.02494	yes	no	1	0.833954	0.495504	0.609349	no	no
Trp53inp2	1444396_at	1452646_at	transformation related protein 53 inducible nuclear protein 2	unclassified	1	0.645599	0.513295	0.993935	yes	no	1	0.997192	0.485964	1.07565	yes	no
Tspan13	1418643_at	1460239_at	tetraspanin 13	unclassified	1	0.983829	0.347985	0.751395	yes	no	1	0.845893	0.471931	0.762351	yes	no
Tspan2	1424567_at	1432417_a_at	tetraspanin 2	unclassified	1	0.877411	0.383023	0.720513	no	yes	1	0.923587	0.639378	0.952641	yes	no
Wdr21	1424777_at	1424777_at	WD repeat domain 21	unclassified	1	0.943612	0.72253	0.842525	no	no	1	0.861184	0.728479	0.777701	no	no
Zc3h12c	1437111_at	1437111_at	zinc finger CCCH type containing 12C	unclassified	1	0.629386	0.353349	0.601994	no	no	1	1.00543	0.609025	0.857977	no	no
Zfp598	1460691_at	1460691_at	zinc finger protein 598	unclassified	1	0.87391	1.22663	1.17292	no	no	1	0.950727	1.2703	1.02071	yes	no
