# Supplementary material for: A maternal low protein diet has pronounced effects on mitochondrial gene expression in offspring liver and skeletal muscle; protective effect of taurine
Source: J Biomed Sci. 2010 Aug 24;17(Suppl 1):S38. doi: 10.1186/1423-0127-17-S1-S38 (PMC2994375; doi:10.1186/1423-0127-17-S1-S38)
Supplement: Additional file 3 — Mortensen OH LP tau mice additional file 3.xls, Excel spreadsheet. Supplemental table 3. Significantly changed mitochondrial genes in liver of newborn mice. All expression values are represented as a single value of fold-change compared to NP. [file 1423-0127-17-S1-S38-S3.xls]

## Sheet: Supplementary table 3 - liver-c
Probe id	Gene symbol	Gene name	Annotation	NP	NP+tau	LP	LP+tau	Fully rescued	Partially rescued
1435967_s_at	Hibadh	3-hydroxyisobutyrate dehydrogenase	amino acid metabolism	1	1.12293	1.4725	1.28081	no	no
1451512_s_at	Hibch	3-hydroxyisobutyryl-Coenzyme A hydrolase	amino acid metabolism	1	1.05216	1.53095	1.46782	no	no
1435838_at	Agxt2	alanine-glyoxylate aminotransferase 2	amino acid metabolism	1	0.915849	1.42839	1.45071	no	no
1418519_at	Aadat	aminoadipate aminotransferase	amino acid metabolism	1	1.05835	2.30658	1.41625	yes	no
1427153_at	Bckdhb	branched chain ketoacid dehydrogenase E1, beta polypeptide	amino acid metabolism	1	1.03695	2.03529	1.6077	no	no
1422492_at	Cpox	coproporphyrinogen oxidase	amino acid metabolism	1	1.05192	0.502422	0.591314	no	no
1449118_at	Dbt	dihydrolipoamide branched chain transacylase E2	amino acid metabolism	1	1.06149	2.28823	1.55762	no	no
1428181_at	Etfb	electron transferring flavoprotein, beta polypeptide	amino acid metabolism	1	1.14429	1.409	1.40587	no	no
1458152_at	Etfdh	electron transferring flavoprotein, dehydrogenase	amino acid metabolism	1	0.883135	0.826465	0.962684	no	no
1426235_a_at	Glul	glutamate-ammonia ligase (glutamine synthetase)	amino acid metabolism	1	0.914141	1.43217	1.10083	no	no
1435245_at	Gls2	glutaminase 2 (liver, mitochondrial)	amino acid metabolism	1	0.928961	2.59848	1.5558	yes	no
1448717_at	Gcdh	glutaryl-Coenzyme A dehydrogenase	amino acid metabolism	1	1.16566	2.0603	1.37012	yes	no
1427552_a_at	Gstz1	glutathione transferase zeta 1 (maleylacetoacetate isomerase)	amino acid metabolism	1	1.08686	1.82853	1.70728	no	no
1432164_a_at	Gcsh	glycine cleavage system protein H (aminomethyl carrier)	amino acid metabolism	1	1.15196	1.60239	1.35391	no	yes
1416049_at	Gldc	glycine decarboxylase	amino acid metabolism	1	1.07456	3.21572	2.03421	no	no
1418238_at	Ivd	isovaleryl coenzyme A dehydrogenase	amino acid metabolism	1	1.11284	2.08044	1.3262	no	no
1417227_at	Mccc1	methylcrotonoyl-Coenzyme A carboxylase 1 (alpha)	amino acid metabolism	1	1.07092	1.52001	1.43394	no	no
1454840_at	Mccc2	methylcrotonoyl-Coenzyme A carboxylase 2 (beta)	amino acid metabolism	1	1.03457	1.36701	1.09608	yes	no
1452467_at	Mmab	methylmalonic aciduria (cobalamin deficiency) type B homolog (human)	amino acid metabolism	1	1.22611	1.34135	1.35561	no	no
1416373_at	Nfs1	nitrogen fixation gene 1 (S. cerevisiae)	amino acid metabolism	1	0.994172	1.34739	1.12997	yes	no
1416452_at	Oat	ornithine aminotransferase	amino acid metabolism	1	1.02753	2.12917	1.21128	yes	no
1456577_x_at	Pitrm1	pitrilysin metallepetidase 1	amino acid metabolism	1	0.932143	0.672985	0.6688	no	no
1417629_at	Prodh	proline dehydrogenase	amino acid metabolism	1	1.21629	2.30021	1.31816	yes	no
1416662_at	Sardh	sarcosine dehydrogenase	amino acid metabolism	1	1.24554	2.05623	1.69266	no	no
1425178_s_at	Shmt1	serine hydroxymethyltransferase 1 (soluble)	amino acid metabolism	1	1.56558	2.60704	1.44591	yes	no
1420725_at	Tmlhe	trimethyllysine hydroxylase, epsilon	amino acid metabolism	1	0.81086	0.631137	0.64875	no	no
1420362_a_at	Bik	Bcl2-interacting killer	apoptosis	1	0.97497	0.857914	0.924674	no	no
1423718_at	Ak3	adenylate kinase 3	ATP Synthesis	1	1.18666	1.72167	1.27377	no	no
1433562_s_at	Atp5f1	ATP synthase, H+ transporting, mitochondrial F0 complex, subunit b, isoform 1	ATP Synthesis	1	0.975592	0.868013	0.8594	no	no
1416020_a_at	Atp5g1	ATP synthase, H+ transporting, mitochondrial F0 complex, subunit c (subunit 9), isoform 1	ATP Synthesis	1	1.17203	1.52312	1.28483	no	no
1415980_at	Atp5g2	ATP synthase, H+ transporting, mitochondrial F0 complex, subunit c (subunit 9), isoform 2	ATP Synthesis	1	1.11464	1.39047	1.23305	no	no
1423676_at	Atp5h	ATP synthase, H+ transporting, mitochondrial F0 complex, subunit d	ATP Synthesis	1	1.10498	1.31664	1.21315	yes	no
1448203_at	Atp5l	ATP synthase, H+ transporting, mitochondrial F0 complex, subunit g	ATP Synthesis	1	1.00844	1.29952	1.17611	no	yes
1423111_at	Atp5a1	ATP synthase, H+ transporting, mitochondrial F1 complex, alpha subunit, isoform 1	ATP Synthesis	1	1.05949	1.40276	1.21108	no	yes
1448770_a_at	Atpif1	ATPase inhibitory factor 1	ATP Synthesis	1	0.941797	0.867878	0.832405	no	no
1432418_a_at	Ckmt1	creatine kinase, mitochondrial 1, ubiquitous	ATP Synthesis	1	1.13125	1.401	1.36762	no	no
1457027_at	Dhtkd1	dehydrogenase E1 and transketolase domain containing 1	carbohydrate metabolism	1	0.779245	2.83117	1.44142	no	yes
1445242_at	Gyk	glycerol kinase	carbohydrate metabolism	1	0.986257	1.50722	1.39333	no	no
1417434_at	Gpd2	glycerol phosphate dehydrogenase 2, mitochondrial	carbohydrate metabolism	1	1.01603	0.433347	1.05003	yes	no
1437974_a_at	Hk1	hexokinase 1	carbohydrate metabolism	1	0.944571	0.605688	0.750374	no	no
1418700_at	Lias	lipoic acid synthetase	carbohydrate metabolism	1	0.954325	1.3638	1.24065	no	no
1426572_at	Me2	malic enzyme 2, NAD(+)-dependent, mitochondrial	carbohydrate metabolism	1	1.05607	0.710092	0.945014	no	no
1416090_at	Pdhb	pyruvate dehydrogenase (lipoamide) beta	carbohydrate metabolism	1	0.970871	1.35427	1.13201	no	no
1418560_at	Pdha1	pyruvate dehydrogenase E1 alpha 1	carbohydrate metabolism	1	1.04004	1.30669	1.21357	no	no
1435836_at	Pdk1	pyruvate dehydrogenase kinase, isoenzyme 1	carbohydrate metabolism	1	0.790822	0.424748	0.652662	no	no
1426410_at	Pdk3	pyruvate dehydrogenase kinase, isoenzyme 3	carbohydrate metabolism	1	1.07961	0.829946	0.986031	no	no
1417308_at	Pkm2	pyruvate kinase, muscle	carbohydrate metabolism	1	0.98295	0.781547	0.946725	no	no
1448934_at	Ndufa10	NADH dehydrogenase (ubiquinone) 1 alpha subcomplex 10	Complex I	1	0.935511	1.78193	1.30567	no	no
1429708_at	Ndufa11	NADH dehydrogenase (ubiquinone) 1 alpha subcomplex 11	Complex I	1	1.20785	1.44581	1.28172	no	no
1455806_x_at	Ndufa12	NADH dehydrogenase (ubiquinone) 1 alpha subcomplex, 12	Complex I	1	1.08002	1.30547	1.16417	no	no
1417368_s_at	Ndufa2	NADH dehydrogenase (ubiquinone) 1 alpha subcomplex, 2	Complex I	1	1.06747	1.26824	1.16343	no	no
1430149_at	Ndufa3	NADH dehydrogenase (ubiquinone) 1 alpha subcomplex, 3	Complex I	1	1.08638	1.41141	1.25016	no	no
1417286_at	Ndufa5	NADH dehydrogenase (ubiquinone) 1 alpha subcomplex, 5	Complex I	1	1.22811	1.48333	1.23254	yes	no
1448427_at	Ndufa6	NADH dehydrogenase (ubiquinone) 1 alpha subcomplex, 6 (B14)	Complex I	1	0.9883	1.3552	1.24853	no	no
1428075_at	Ndufb4	NADH dehydrogenase (ubiquinone) 1 beta subcomplex 4	Complex I	1	1.10074	1.45967	1.2124	yes	no
1448198_a_at	Ndufb8	NADH dehydrogenase (ubiquinone) 1 beta subcomplex 8	Complex I	1	1.03785	1.34225	1.13222	yes	no
1428322_a_at	Ndufb10	NADH dehydrogenase (ubiquinone) 1 beta subcomplex, 10	Complex I	1	1.1375	1.4494	1.18649	no	no
1453806_at	Ndufb2	NADH dehydrogenase (ubiquinone) 1 beta subcomplex, 2	Complex I	1	1.13806	1.5014	1.15278	yes	no
1448589_at	Ndufb5	NADH dehydrogenase (ubiquinone) 1 beta subcomplex, 5	Complex I	1	1.13369	1.67041	1.29164	no	no
1434057_at	Ndufb6	NADH dehydrogenase (ubiquinone) 1 beta subcomplex, 6	Complex I	1	1.12301	1.57659	1.28788	yes	no
1452184_at	Ndufb9	NADH dehydrogenase (ubiquinone) 1 beta subcomplex, 9	Complex I	1	1.14023	1.46842	1.33268	no	no
1460506_s_at	Ndufc2	NADH dehydrogenase (ubiquinone) 1, subcomplex unknown, 2	Complex I	1	1.08212	1.5271	1.40695	no	no
1451096_at	Ndufs2	NADH dehydrogenase (ubiquinone) Fe-S protein 2	Complex I	1	0.967314	1.29122	1.14106	no	yes
1459760_at	Ndufs4	NADH dehydrogenase (ubiquinone) Fe-S protein 4	Complex I	1	0.97992	1.44179	1.03505	yes	no
1433603_at	Ndufs6	NADH dehydrogenase (ubiquinone) Fe-S protein 6	Complex I	1	1.11935	1.34245	1.16291	no	yes
1451312_at	Ndufs7	NADH dehydrogenase (ubiquinone) Fe-S protein 7	Complex I	1	1.22144	1.66421	1.34077	no	no
1415967_at	Ndufv1	NADH dehydrogenase (ubiquinone) flavoprotein 1	Complex I	1	1.01693	1.43168	1.32345	no	no
1428179_at	Ndufv2	NADH dehydrogenase (ubiquinone) flavoprotein 2	Complex I	1	1.06398	1.47144	1.14562	yes	no
1426688_at	Sdha	succinate dehydrogenase complex, subunit A, flavoprotein (Fp)	Complex II	1	1.03977	1.32059	1.2702	no	no
1418005_at	Sdhb	succinate dehydrogenase complex, subunit B, iron sulfur (Ip)	Complex II	1	1.08245	1.6299	1.30458	yes	no
1448630_a_at	Sdhc	succinate dehydrogenase complex, subunit C, integral membrane protein	Complex II	1	1.00563	1.29304	1.09675	no	no
1428235_at	Sdhd	succinate dehydrogenase complex, subunit D, integral membrane protein	Complex II	1	1.02197	1.42612	1.10889	no	no
1436779_at	Cybb	cytochrome b-245, beta polypeptide	Complex III	1	1.01642	0.450518	0.786659	no	no
1428631_a_at	Uqcrc2	ubiquinol cytochrome c reductase core protein 2	Complex III	1	1.00098	1.2967	1.23638	no	no
1448292_at	Uqcr	ubiquinol-cytochrome c reductase (6.4kD) subunit	Complex III	1	1.25695	1.63613	1.44888	no	no
1452133_at	Uqcrh	ubiquinol-cytochrome c reductase hinge protein	Complex III	1	1.03229	1.23388	1.11538	no	yes
1429329_at	Cox10	COX10 homolog, cytochrome c oxidase assembly protein, heme A: farnesyltransferase (yeast)	Complex IV	1	0.944787	1.54878	1.15921	yes	no
1426693_x_at	Cox15	COX15 homolog, cytochrome c oxidase assembly protein (yeast)	Complex IV	1	1.18434	1.53045	1.33531	yes	no
1416565_at	Cox6b1	cytochrome c oxidase, subunit VIb polypeptide 1	Complex IV	1	1.05153	1.31039	1.15333	yes	no
1459885_s_at	Cox7c	cytochrome c oxidase, subunit VIIc	Complex IV	1	0.62096	2.45641	1.47213	no	no
1416112_at	Cox8a	cytochrome c oxidase, subunit VIIIa	Complex IV	1	1.12618	1.42764	1.26288	no	no
1451088_a_at	Oxa1l	oxidase assembly 1-like	Complex IV	1	1.11554	1.30333	1.18723	no	no
1438315_x_at	Akr7a5	aldo-keto reductase family 7, member A5 (aflatoxin aldehyde reductase)	detoxification	1	1.03767	1.47787	1.13531	yes	no
1415677_at	Dhrs1	dehydrogenase/reductase (SDR family) member 1	detoxification	1	1.11177	1.37616	1.40587	no	no
1419382_a_at	Dhrs4	dehydrogenase/reductase (SDR family) member 4	detoxification	1	1.0841	1.48318	1.43169	no	no
1437680_x_at	Glrx2	glutaredoxin 2 (thioltransferase)	detoxification	1	1.01493	1.28441	1.10731	yes	no
1421816_at	Gsr	glutathione reductase	detoxification	1	1.04555	1.43749	1.19233	no	no
1452823_at	Gstk1	glutathione S-transferase kappa 1	detoxification	1	1.3476	2.08582	1.98297	no	no
1428667_at	Maoa	monoamine oxidase A	detoxification	1	0.968795	1.29255	1.14019	no	no
1420641_a_at	Sqrdl	sulfide quinone reductase-like (yeast)	detoxification	1	1.19282	0.618632	0.93451	no	no
1431833_a_at	Hmgcs2	3-hydroxy-3-methylglutaryl-Coenzyme A synthase 2	lipid/fatty acid metabolism	1	0.895185	0.423918	0.650002	no	no
1436750_a_at	Oxct1	3-oxoacid CoA transferase 1	lipid/fatty acid metabolism	1	1.04285	0.288356	0.475242	no	no
1423883_at	Acsl1	acyl-CoA synthetase long-chain family member 1	lipid/fatty acid metabolism	1	0.917855	0.842547	0.882168	no	no
1433531_at	Acsl4	acyl-CoA synthetase long-chain family member 4	lipid/fatty acid metabolism	1	0.789081	0.610988	0.665419	no	no
1428082_at	Acsl5	acyl-CoA synthetase long-chain family member 5	lipid/fatty acid metabolism	1	0.901145	0.591433	1.00302	yes	no
1449968_s_at	Acot10	acyl-CoA thioesterase 10	lipid/fatty acid metabolism	1	0.887414	0.646847	0.879775	no	no
1449968_s_at.1	Acot10	acyl-CoA thioesterase 10	lipid/fatty acid metabolism	1	0.887414	0.646847	0.879775	no	no
1429339_a_at	Acad10	acyl-Coenzyme A dehydrogenase family, member 10	lipid/fatty acid metabolism	1	1.08275	1.37281	1.40435	no	no
1429581_at	Acad9	acyl-Coenzyme A dehydrogenase family, member 9	lipid/fatty acid metabolism	1	0.834217	0.763877	0.846487	no	no
1416408_at	Acox1	acyl-Coenzyme A oxidase 1, palmitoyl	lipid/fatty acid metabolism	1	0.828249	0.457853	0.799517	yes	no
1451260_at	Aldh1b1	aldehyde dehydrogenase 1 family, member B1	lipid/fatty acid metabolism	1	1.19837	2.87598	1.82597	no	yes
1448143_at	Aldh2	aldehyde dehydrogenase 2, mitochondrial	lipid/fatty acid metabolism	1	1.00308	1.43971	1.43362	no	no
1452375_at	Aldh4a1	aldehyde dehydrogenase 4 family, member A1	lipid/fatty acid metabolism	1	1.16925	1.48361	1.31893	no	no
1460167_at	Aldh7a1	aldehyde dehydrogenase family 7, member A1	lipid/fatty acid metabolism	1	1.00114	1.39816	1.43387	no	no
1429737_a_at	Crls1	cardiolipin synthase 1	lipid/fatty acid metabolism	1	0.822742	1.86767	1.21423	no	no
1452341_at	Echs1	enoyl Coenzyme A hydratase, short chain, 1, mitochondrial	lipid/fatty acid metabolism	1	0.991471	1.5714	1.36751	no	no
1452173_at	Hadha	hydroxyacyl-Coenzyme A dehydrogenase/3-ketoacyl-Coenzyme A thiolase/enoyl-Coenzyme A hydratase (trifunctional protein), alpha subunit	lipid/fatty acid metabolism	1	0.996448	0.734475	1.09898	yes	no
1437172_x_at	Hadhb	hydroxyacyl-Coenzyme A dehydrogenase/3-ketoacyl-Coenzyme A thiolase/enoyl-Coenzyme A hydratase (trifunctional protein), beta subunit	lipid/fatty acid metabolism	1	0.978914	0.695428	0.796509	no	yes
1448286_at	Hsd17b10	hydroxysteroid (17-beta) dehydrogenase 10	lipid/fatty acid metabolism	1	1.14712	1.84265	1.47278	no	no
1450969_at	Pccb	propionyl Coenzyme A carboxylase, beta polypeptide	lipid/fatty acid metabolism	1	0.99071	1.39014	1.30967	no	no
1420821_at	Sgpp1	sphingosine-1-phosphate phosphatase 1	lipid/fatty acid metabolism	1	0.975164	0.623263	0.709752	no	no
1416570_s_at	Gfm1	G elongation factor, mitochondrial 1	protein synthesis	1	1.0507	1.81651	1.3987	no	no
1422579_at	Hspe1	heat shock protein 1 (chaperonin 10)	protein synthesis	1	1.10196	1.38389	1.20923	no	no
1418504_at	Hspa9	heat shock protein 9	protein synthesis	1	1.03991	1.27631	1.45713	no	no
1426735_at	Iars2	isoleucine-tRNA synthetase 2, mitochondrial	protein synthesis	1	0.950106	1.42914	1.152	yes	no
1435682_at	Lars2	leucyl-tRNA synthetase, mitochondrial	protein synthesis	1	1.02008	1.28064	1.10816	no	yes
1424519_at	Mtg1	mitochondrial GTPase 1 homolog (S. cerevisiae)	protein synthesis	1	0.955365	1.41864	1.16447	yes	no
1424908_at	Mtfmt	mitochondrial methionyl-tRNA formyltransferase	protein synthesis	1	1.09939	1.57849	1.26103	no	no
1452048_at	Mrpl12	mitochondrial ribosomal protein L12	protein synthesis	1	1.10154	1.48488	1.1327	yes	no
1459856_at	Mrpl13	mitochondrial ribosomal protein L13	protein synthesis	1	0.825699	0.749442	0.821659	no	no
1450867_at	Mrpl17	mitochondrial ribosomal protein L17	protein synthesis	1	1.10641	0.777209	0.834163	no	no
1448811_at	Mrpl2	mitochondrial ribosomal protein L2	protein synthesis	1	1.07131	1.29221	1.16416	no	yes
1416093_a_at	Mrpl20	mitochondrial ribosomal protein L20	protein synthesis	1	1.07618	1.52088	1.19976	yes	no
1431006_at	Mrpl3	mitochondrial ribosomal protein L3	protein synthesis	1	0.833342	1.36543	0.931668	yes	no
1419363_a_at	Mrpl35	mitochondrial ribosomal protein L35	protein synthesis	1	1.12761	1.23869	1.10321	no	no
1424164_at	Mrpl50	mitochondrial ribosomal protein L50	protein synthesis	1	1.06808	1.67291	1.26421	no	no
1430976_a_at	Mrpl9	mitochondrial ribosomal protein L9	protein synthesis	1	0.979571	1.49477	1.28331	no	no
1443262_at	Mrps14	mitochondrial ribosomal protein S14	protein synthesis	1	0.918739	0.761224	0.865107	no	no
1453728_a_at	Mrps17	mitochondrial ribosomal protein S17	protein synthesis	1	1.01707	1.28975	1.22059	no	no
1416984_at	Mrps18a	mitochondrial ribosomal protein S18A	protein synthesis	1	0.979827	0.787571	0.798493	no	no
1433646_at	Mrps27	mitochondrial ribosomal protein S27	protein synthesis	1	1.12854	1.51351	1.29288	no	no
1452111_at	Mrps35	mitochondrial ribosomal protein S35	protein synthesis	1	1.20606	1.68027	1.34592	no	yes
1438955_x_at	Ppif	peptidylprolyl isomerase F (cyclophilin F)	protein synthesis	1	1.03993	0.772154	0.776781	no	no
1431354_a_at	Fars2	phenylalanine-tRNA synthetase 2 (mitochondrial)	protein synthesis	1	0.749887	0.492609	0.898363	yes	no
1452786_at	Trmu	tRNA 5-methylaminomethyl-2-thiouridylate methyltransferase	protein synthesis	1	1.02712	1.7522	1.25456	no	yes
1436971_x_at	Brd2	bromodomain containing 2	regulation of transcription	1	1.03784	0.733526	0.76664	no	no
1448563_at	Phb	prohibitin	regulation of transcription	1	0.986739	1.47718	1.24605	yes	no
1438938_x_at	Phb2	prohibitin 2	regulation of transcription	1	1.0492	1.34242	1.10781	yes	no
1416429_a_at	Cat	catalase	ROS defence	1	0.982785	0.679286	0.706233	no	no
1454997_at	Msrb3	methionine sulfoxide reductase B3	ROS defence	1	0.880933	0.652767	1.1231	yes	no
1456573_x_at	Nnt	nicotinamide nucleotide transhydrogenase	ROS defence	1	0.928096	0.662655	0.70514	no	no
1416166_a_at	Prdx4	peroxiredoxin 4	ROS defence	1	1.02149	0.505139	0.498554	no	no
1417193_at	Sod2	superoxide dismutase 2, mitochondrial	ROS defence	1	1.06125	1.43917	1.24943	yes	no
1421557_x_at	Txn2	thioredoxin 2	ROS defence	1	1.13652	1.54347	1.22997	no	no
1453767_a_at	Nt5m	5',3'-nucleotidase, mitochondrial	signal transduction	1	1.09927	1.34083	1.17997	no	no
1433770_at	Dpysl2	dihydropyrimidinase-like 2	signal transduction	1	0.980311	0.428113	0.787418	yes	no
1449214_a_at	Opa1	optic atrophy 1 homolog (human)	signal transduction	1	0.810177	1.29015	1.02032	yes	no
1438201_at	Ppm2c	protein phosphatase 2C, magnesium dependent, catalytic subunit	signal transduction	1	0.829123	0.762664	0.866441	no	no
1421922_at	Sh3bp5	SH3-domain binding protein 5 (BTK-associated)	signal transduction	1	1.13648	1.40601	1.18981	no	no
1436981_a_at	Ywhaz	tyrosine 3-monooxygenase/tryptophan 5-monooxygenase activation protein, zeta polypeptide	signal transduction	1	1.21249	0.508728	0.595508	no	no
1446412_at	Wwox	WW domain-containing oxidoreductase	signal transduction	1	0.74273	0.7036	0.826718	yes	no
1451002_at	Aco2	aconitase 2, mitochondrial	TCA cycle	1	1.0464	1.3336	1.15253	no	no
1418886_s_at	Idh3b	isocitrate dehydrogenase 3 (NAD+) beta	TCA cycle	1	1.04694	1.40253	1.24895	no	no
1416478_a_at	Mdh2	malate dehydrogenase 2, NAD (mitochondrial)	TCA cycle	1	1.09073	1.49073	1.23121	no	yes
1427441_a_at	Suclg2	succinate-Coenzyme A ligase, GDP-forming, beta subunit	TCA cycle	1	1.07725	1.60337	1.37785	no	no
1427546_at	Abca8b	ATP-binding cassette, sub-family A (ABC1), member 8b	transport	1	0.892205	0.570756	1.00674	yes	no
1436391_s_at	Clcc1	chloride channel CLIC-like 1	transport	1	0.971526	1.78754	1.34688	yes	no
1438606_a_at	Clic4	chloride intracellular channel 4 (mitochondrial)	transport	1	1.02535	0.624159	0.82685	no	no
1439094_at	Cltc	clathrin, heavy polypeptide (Hc)	transport	1	1.19505	0.784905	1.07007	yes	no
1438093_x_at	Dbi	diazepam binding inhibitor	transport	1	0.987197	0.689216	0.782691	no	no
1423625_a_at	Dnajc19	DnaJ (Hsp40) homolog, subfamily C, member 19	transport	1	1.16395	1.64279	1.27073	yes	no
1447046_at	Dnajb13	DnaJ (Hsp40) related, subfamily B, member 13	transport	1	0.830406	0.505683	0.50334	no	no
1451762_a_at	Kif1b	kinesin family member 1B	transport	1	0.901034	1.57814	1.20449	no	no
1418522_at	Mtx1	metaxin 1	transport	1	1.00754	1.29371	1.10538	yes	no
1423533_a_at	Rhot1	ras homolog gene family, member T1	transport	1	1.07665	1.72369	1.3667	no	no
1418011_a_at	Sh3glb1	SH3-domain GRB2-like B1 (endophilin)	transport	1	1.01138	0.626355	0.89131	no	no
1435896_at	Sfxn2	sideroflexin 2	transport	1	0.906689	1.55021	1.51837	no	no
1424562_a_at	Slc25a4	solute carrier family 25 (mitochondrial carrier, adenine nucleotide translocator), member 4	transport	1	1.02582	1.64238	1.16474	yes	no
1430542_a_at	Slc25a5	solute carrier family 25 (mitochondrial carrier, adenine nucleotide translocator), member 5	transport	1	1.11476	1.58616	1.42873	no	no
1452717_at	Slc25a24	solute carrier family 25 (mitochondrial carrier, phosphate carrier), member 24	transport	1	0.905263	0.550299	0.752522	yes	no
1419045_at	Slc25a23	solute carrier family 25 (mitochondrial carrier; phosphate carrier), member 23	transport	1	1.13462	2.04806	1.26245	yes	no
1454230_a_at	Slc25a27	solute carrier family 25, member 27	transport	1	1.16662	1.66285	1.32921	no	no
1429462_at	Slc25a32	solute carrier family 25, member 32	transport	1	0.626831	0.362596	0.554041	no	yes
1419657_a_at	Slc25a36	solute carrier family 25, member 36	transport	1	0.800158	0.705614	0.845983	no	no
1416316_at	Slc27a2	solute carrier family 27 (fatty acid transporter), member 2	transport	1	0.947753	0.642556	0.967076	yes	no
1428068_at	Samm50	sorting and assembly machinery component 50 homolog (S. cerevisiae)	transport	1	1.05984	1.87476	1.33976	no	yes
1417670_at	Timm44	translocase of inner mitochondrial membrane 44	transport	1	0.96028	1.35813	1.14609	yes	no
1416346_at	Timm8a1	translocase of inner mitochondrial membrane 8 homolog a1 (yeast)	transport	1	1.17966	1.95334	1.56241	no	no
1429103_at	Tomm22	translocase of outer mitochondrial membrane 22 homolog (yeast)	transport	1	1.17102	1.37255	1.06456	yes	no
1426118_a_at	Tomm40	translocase of outer mitochondrial membrane 40 homolog (yeast)	transport	1	1.1453	1.55832	1.08902	yes	no
1434732_x_at	Tomm7	translocase of outer mitochondrial membrane 7 homolog (yeast)	transport	1	1.03465	0.66316	0.733003	no	no
1426675_at	Tomm70a	translocase of outer mitochondrial membrane 70 homolog A (yeast)	transport	1	0.986708	0.621991	0.818619	yes	no
1438948_x_at	Tspo	translocator protein	transport	1	1.06666	0.636971	0.749458	no	no
1415990_at	Vdac2	voltage-dependent anion channel 2	transport	1	1.08349	1.27624	1.13	no	yes
1456748_a_at	Nipsnap1	4-nitrophenylphosphatase domain and non-neuronal SNAP25-like protein homolog 1 (C. elegans)	unclassified	1	1.05249	2.2272	1.2405	yes	no
1424322_at	Apex2	apurinic/apyrimidinic endonuclease 2	unclassified	1	1.01541	1.50092	1.13857	no	no
1416850_s_at	Cisd1	CDGSH iron sulfur domain 1	unclassified	1	0.90787	1.31205	1.10683	no	no
1417265_s_at	Coq5	coenzyme Q5 homolog, methyltransferase (yeast)	unclassified	1	1.10147	1.69753	1.19461	yes	no
1421949_a_at	Ccdc123	coiled-coil domain containing 123	unclassified	1	0.978548	0.762058	0.860072	no	no
1450815_s_at	Chchd2	coiled-coil-helix-coiled-coil-helix domain containing 2	unclassified	1	1.05695	1.37048	1.22793	no	no
1455821_x_at	C1qbp	complement component 1, q subcomponent binding protein	unclassified	1	1.07363	1.42053	1.16824	yes	no
1416665_at	Coq7	demethyl-Q 7	unclassified	1	0.922511	1.33247	1.19419	no	no
1417203_at	Ethe1	ethylmalonic encephalopathy 1	unclassified	1	1.12687	1.69058	1.30995	yes	no
1425196_a_at	Hint2	histidine triad nucleotide binding protein 2	unclassified	1	1.09072	1.4009	1.33769	no	no
1433470_a_at	Immt	inner membrane protein, mitochondrial	unclassified	1	1.08901	1.47353	1.14153	yes	no
1436655_at	Lonp2	lon peptidase 2, peroxisomal	unclassified	1	0.996788	1.38186	1.15776	no	no
1456207_at	Mtcp1	mature T-cell proliferation 1	unclassified	1	0.901761	0.617239	0.716932	no	no
1451536_at	Mtfr1	mitochondrial fission regulator 1	unclassified	1	0.954341	0.538499	0.662298	no	yes
1424070_at	Napg	N-ethylmaleimide sensitive fusion protein attachment protein gamma	unclassified	1	0.788472	1.27669	1.07834	no	no
1450111_a_at	Nudt8	nudix (nucleoside diphosphate linked moiety X)-type motif 8	unclassified	1	1.07505	1.77069	1.28851	no	no
1424299_at	Oma1	OMA1 homolog, zinc metallopeptidase (S. cerevisiae)	unclassified	1	0.691738	0.479236	0.69497	no	no
1422732_at	Poldip2	polymerase (DNA-directed), delta interacting protein 2	unclassified	1	1.13851	1.43721	1.33655	no	no
1431421_x_at	Prelid1	PRELI domain containing 1	unclassified	1	1.1571	1.32592	1.21864	no	no
1433509_s_at	Reep1	receptor accessory protein 1	unclassified	1	1.09064	0.563725	0.945751	yes	no
1438180_x_at	Silg111	silica-induced gene 111	unclassified	1	1.01917	0.782468	0.843809	no	no
1452617_at	Ssbp1	single-stranded DNA binding protein 1	unclassified	1	0.882883	0.784975	0.803894	no	no
1448232_x_at	Tuba1c	tubulin, alpha 1C	unclassified	1	0.94513	0.721956	0.73988	no	no
1419622_at	Ugt2b5	UDP glucuronosyltransferase 2 family, polypeptide B5	unclassified	1	1.01666	0.728782	0.897975	no	no
1448179_at	Usmg5	upregulated during skeletal muscle growth 5	unclassified	1	1.16062	1.38967	1.17213	yes	no
1423361_at	Yme1l1	YME1-like 1 (S. cerevisiae)	unclassified	1	0.859693	0.786435	0.844958	no	no
