# Supplementary material for: A maternal low protein diet has pronounced effects on mitochondrial gene expression in offspring liver and skeletal muscle; protective effect of taurine
Source: J Biomed Sci. 2010 Aug 24;17(Suppl 1):S38. doi: 10.1186/1423-0127-17-S1-S38 (PMC2994375; doi:10.1186/1423-0127-17-S1-S38)
Supplement: Additional file 4 — Mortensen OH LP tau mice additional file 4.xls, Excel spreadsheet. Supplemental table 4. Significantly changed mitochondrial genes in skeletal muscle of newborn mice. All expression values are represented as a single value of fold-change compared to NP. [file 1423-0127-17-S1-S38-S4.xls]

## Sheet: Supplementary table 4 - muscle-
Probe id	Gene symbol	Gene name	Annotation	NP	NP+tau	LP	LP+tau	Fully rescued	Partially rescued
1435967_s_at	Hibadh	3-hydroxyisobutyrate dehydrogenase	amino acid metabolism	1	1.03158	0.697827	0.835715	no	no
1451512_s_at	Hibch	3-hydroxyisobutyryl-Coenzyme A hydrolase	amino acid metabolism	1	1.1537	0.523018	0.775256	no	no
1424126_at	Alas1	aminolevulinic acid synthase 1	amino acid metabolism	1	1.00966	0.590307	0.840608	no	no
1428181_at	Etfb	electron transferring flavoprotein, beta polypeptide	amino acid metabolism	1	1.02079	0.63337	0.841948	no	no
1426235_a_at	Glul	glutamate-ammonia ligase (glutamine synthetase)	amino acid metabolism	1	1.08475	0.607363	0.656517	no	no
1438477_a_at	Mcee	methylmalonyl CoA epimerase	amino acid metabolism	1	0.909085	0.504971	0.84349	yes	no
1434354_at	Maob	monoamine oxidase B	amino acid metabolism	1	1.34729	0.658263	0.420381	no	no
1416881_at	Mcl1	myeloid cell leukemia sequence 1	apoptosis	1	0.886452	0.648083	0.625163	no	no
1434255_at	Pacs2	phosphofurin acidic cluster sorting protein 2	apoptosis	1	1.00024	0.70254	0.84618	no	no
1416020_a_at	Atp5g1	ATP synthase, H+ transporting, mitochondrial F0 complex, subunit c (subunit 9), isoform 1	ATP synthesis	1	0.881636	0.523005	0.928213	yes	no
1435395_s_at	Atp5j2	ATP synthase, H+ transporting, mitochondrial F0 complex, subunit f, isoform 2	ATP synthesis	1	0.86715	0.707104	1.05039	yes	no
1445916_at	Atp6v1a	ATPase, H+ transporting, lysosomal V1 subunit A	ATP synthesis	1	0.943823	1.36705	1.13305	no	no
1428722_at	Ckmt2	creatine kinase, mitochondrial 2	ATP synthesis	1	0.783783	0.241006	0.774387	yes	no
1452005_at	Dlat	dihydrolipoamide S-acetyltransferase (E2 component of pyruvate dehydrogenase complex)	carbohydrate metabolism	1	0.978633	0.32618	1.07168	yes	no
1417434_at	Gpd2	glycerol phosphate dehydrogenase 2, mitochondrial	carbohydrate metabolism	1	0.964095	0.618721	1.25971	yes	no
1448214_at	Pdhb	pyruvate dehydrogenase (lipoamide) beta	carbohydrate metabolism	1	0.99415	0.436132	0.901894	yes	no
1449137_at	Pdha1	pyruvate dehydrogenase E1 alpha 1	carbohydrate metabolism	1	1.01095	0.431374	0.672389	no	no
1435836_at	Pdk1	pyruvate dehydrogenase kinase, isoenzyme 1	carbohydrate metabolism	1	1.09239	0.490403	0.872305	yes	no
1417273_at	Pdk4	pyruvate dehydrogenase kinase, isoenzyme 4	carbohydrate metabolism	1	0.700612	0.123587	0.333543	no	no
1418068_at	Ndufa10	NADH dehydrogenase (ubiquinone) 1 alpha subcomplex 10	Complex I	1	1.13756	0.663821	1.06686	yes	no
1452790_x_at	Ndufa3	NADH dehydrogenase (ubiquinone) 1 alpha subcomplex, 3	Complex I	1	0.901395	0.647907	0.846723	no	no
1423692_at	Ndufa8	NADH dehydrogenase (ubiquinone) 1 alpha subcomplex, 8	Complex I	1	0.921334	0.669992	1.08735	yes	no
1423711_at	Ndufaf1	NADH dehydrogenase (ubiquinone) 1 alpha subcomplex, assembly factor 1	Complex I	1	0.996281	0.537135	0.795176	no	no
1428322_a_at	Ndufb10	NADH dehydrogenase (ubiquinone) 1 beta subcomplex, 10	Complex I	1	0.883859	0.538421	1.04153	yes	no
1436803_a_at	Ndufb9	NADH dehydrogenase (ubiquinone) 1 beta subcomplex, 9	Complex I	1	0.880282	0.643417	1.10361	yes	no
1428159_s_at	Ndufab1	NADH dehydrogenase (ubiquinone) 1, alpha/beta subcomplex, 1	Complex I	1	0.873508	0.589361	1.00938	yes	no
1416285_at	Ndufc1	NADH dehydrogenase (ubiquinone) 1, subcomplex unknown, 1	Complex I	1	0.901864	0.572428	1.1347	yes	no
1425143_a_at	Ndufs1	NADH dehydrogenase (ubiquinone) Fe-S protein 1	Complex I	1	0.939862	0.55736	0.850938	no	no
1448959_at	Ndufs4	NADH dehydrogenase (ubiquinone) Fe-S protein 4	Complex I	1	0.922801	0.60692	0.968328	yes	no
1416494_at	Ndufs5	NADH dehydrogenase (ubiquinone) Fe-S protein 5	Complex I	1	0.882432	0.594958	1.00495	yes	no
1423908_at	Ndufs8	NADH dehydrogenase (ubiquinone) Fe-S protein 8	Complex I	1	0.90515	0.596746	1.19527	yes	no
1426689_s_at	Sdha	succinate dehydrogenase complex, subunit A, flavoprotein (Fp)	Complex II	1	0.947926	0.514222	0.921309	yes	no
1418005_at	Sdhb	succinate dehydrogenase complex, subunit B, iron sulfur (Ip)	Complex II	1	0.922923	0.625239	1.02725	yes	no
1417066_at	Cabc1	chaperone, ABC1 activity of bc1 complex like (S. pombe)	Complex III	1	0.919511	0.488647	0.873889	yes	no
1448844_at	Cyb5b	cytochrome b5 type B	Complex III	1	1.18251	0.525351	0.733177	no	no
1422483_a_at	Cycs	cytochrome c, somatic	Complex III	1	0.885772	0.49957	1.093	yes	no
1416604_at	Cyc1	cytochrome c-1	Complex III	1	0.87266	0.644088	1.13146	yes	no
1448800_at	Rtn4ip1	reticulon 4 interacting protein 1	Complex III	1	1.13077	0.657121	0.986435	yes	no
1448292_at	Uqcr	ubiquinol-cytochrome c reductase (6.4kD) subunit	Complex III	1	0.910593	0.626534	1.08769	yes	no
1453229_s_at	Uqcrh	ubiquinol-cytochrome c reductase hinge protein	Complex III	1	0.859466	0.698619	0.909432	no	no
1460376_a_at	Cox15	COX15 homolog, cytochrome c oxidase assembly protein (yeast)	Complex IV	1	1.06682	0.631746	0.759516	no	no
1448153_at	Cox5a	cytochrome c oxidase, subunit Va	Complex IV	1	0.882835	0.596984	1.03479	yes	no
1456588_x_at	Cox5b	cytochrome c oxidase, subunit Vb	Complex IV	1	0.916629	0.752771	1.07999	yes	no
1436757_a_at	Cox6b1	cytochrome c oxidase, subunit VIb polypeptide 1	Complex IV	1	0.946522	0.755389	1.04851	yes	no
1418709_at	Cox7a1	cytochrome c oxidase, subunit VIIa 1	Complex IV	1	0.887501	0.206635	1.14834	yes	no
1459884_at	Cox7c	cytochrome c oxidase, subunit VIIc	Complex IV	1	0.855869	2.42524	1.39322	no	no
1450561_a_at	Surf1	surfeit gene 1	Complex IV	1	0.958165	0.658583	0.747067	no	no
1424242_at	Bphl	biphenyl hydrolase-like (serine hydrolase, breast epithelial mucin-associated antigen)	detoxification	1	0.994117	0.650375	0.858839	yes	no
1417590_at	Cyp27a1	cytochrome P450, family 27, subfamily a, polypeptide 1	detoxification	1	1.04626	0.527824	0.980079	yes	no
1452823_at	Gstk1	glutathione S-transferase kappa 1	detoxification	1	1.11054	0.545342	0.662407	no	no
1448609_at	Tst	thiosulfate sulfurtransferase, mitochondrial	detoxification	1	1.19627	0.474941	0.686091	no	no
1434287_at	Agpat5	1-acylglycerol-3-phosphate O-acyltransferase 5 (lysophosphatidic acid acyltransferase, epsilon)	lipid/fatty acid metabolism	1	1.03087	0.612873	1.04991	yes	no
1449443_at	Decr1	2,4-dienoyl CoA reductase 1, mitochondrial	lipid/fatty acid metabolism	1	1.22125	0.376464	0.696034	no	no
1428140_at	Oxct1	3-oxoacid CoA transferase 1	lipid/fatty acid metabolism	1	0.938732	0.407003	0.751932	yes	no
1455395_at	Oxsm	3-oxoacyl-ACP synthase, mitochondrial	lipid/fatty acid metabolism	1	1.02124	0.543108	0.831378	no	no
1424183_at	Acat1	acetyl-Coenzyme A acetyltransferase 1	lipid/fatty acid metabolism	1	0.90412	0.665061	0.745364	no	no
1428146_s_at	Acaa2	acetyl-Coenzyme A acyltransferase 2 (mitochondrial 3-oxoacyl-Coenzyme A thiolase)	lipid/fatty acid metabolism	1	1.0053	0.658412	0.995933	yes	no
1439478_at	Acot2	acyl-CoA thioesterase 2	lipid/fatty acid metabolism	1	0.97018	0.524207	0.608086	no	no
1418073_at	Acot9	acyl-CoA thioesterase 9	lipid/fatty acid metabolism	1	0.883509	0.721566	0.732012	no	no
1424184_at	Acadvl	acyl-Coenzyme A dehydrogenase, very long chain	lipid/fatty acid metabolism	1	0.975539	0.552817	0.8597	yes	no
1431655_a_at	Agk	acylglycerol kinase	lipid/fatty acid metabolism	1	0.888184	0.634547	0.809703	yes	no
1452375_at	Aldh4a1	aldehyde dehydrogenase 4 family, member A1	lipid/fatty acid metabolism	1	1.03438	0.697973	0.83147	no	no
1417008_at	Crat	carnitine acetyltransferase	lipid/fatty acid metabolism	1	0.976988	0.516987	0.792811	no	no
1418328_at	Cpt1b	carnitine palmitoyltransferase 1b, muscle	lipid/fatty acid metabolism	1	0.99945	0.524853	0.997779	yes	no
1421014_a_at	Clybl	citrate lyase beta like	lipid/fatty acid metabolism	1	1.17411	0.479637	0.984421	yes	no
1453949_s_at	Lypla1	lysophospholipase 1	lipid/fatty acid metabolism	1	1.07624	0.540463	0.700751	no	no
1428556_at	Pigy	phosphatidylinositol glycan anchor biosynthesis, class Y	lipid/fatty acid metabolism	1	0.945654	0.564746	0.914183	yes	no
1451405_at	Pcca	propionyl-Coenzyme A carboxylase, alpha polypeptide	lipid/fatty acid metabolism	1	1.25263	0.495518	0.750581	no	no
1424154_a_at	Isca2	iron-sulfur cluster assembly 2 homolog (S. cerevisiae)	protein synthesis	1	0.91273	0.658046	0.851309	yes	no
1450948_a_at	Mrpl1	mitochondrial ribosomal protein L1	protein synthesis	1	0.861577	0.552609	0.850518	yes	no
1422819_at	Mrpl36	mitochondrial ribosomal protein L36	protein synthesis	1	0.923502	0.610522	1.01082	yes	no
1423764_s_at	Mrpl37	mitochondrial ribosomal protein L37	protein synthesis	1	0.86023	0.562418	0.832178	no	no
1447961_s_at	Mrpl38	mitochondrial ribosomal protein L38	protein synthesis	1	0.955891	0.59899	0.889194	no	no
1448909_a_at	Mrpl39	mitochondrial ribosomal protein L39	protein synthesis	1	0.842262	0.635517	1.02533	yes	no
1443915_at	Mrpl47	mitochondrial ribosomal protein L47	protein synthesis	1	1.21383	0.739045	1.20304	no	yes
1429453_a_at	Mrpl55	mitochondrial ribosomal protein L55	protein synthesis	1	0.960082	0.665506	1.09643	yes	no
1420845_at	Mrps2	mitochondrial ribosomal protein S2	protein synthesis	1	1.13451	0.653562	0.756779	no	no
1416595_at	Mrps22	mitochondrial ribosomal protein S22	protein synthesis	1	0.912799	0.593959	0.937782	yes	no
1449194_at	Mrps25	mitochondrial ribosomal protein S25	protein synthesis	1	0.945932	0.611183	0.679694	no	no
1423242_at	Mrps36	mitochondrial ribosomal protein S36	protein synthesis	1	0.890314	0.500713	1.09048	yes	no
1426364_at	Mrrf	mitochondrial ribosome recycling factor	protein synthesis	1	0.968989	0.575727	0.76436	no	no
1452698_at	Tsfm	Ts translation elongation factor, mitochondrial	protein synthesis	1	0.956756	0.703531	1.01012	yes	no
1447780_x_at	Tufm	Tu translation elongation factor, mitochondrial	protein synthesis	1	0.948385	0.581321	0.977867	yes	no
1451541_at	Bcs1l	BCS1-like (yeast)	regulation of transcription	1	1.02088	0.525327	0.781604	no	no
1455700_at	Mterfd3	MTERF domain containing 3	regulation of transcription	1	0.774473	0.584629	0.886588	yes	no
1455614_at	Nr1i3	nuclear receptor subfamily 1, group I, member 3	regulation of transcription	1	0.805288	0.574022	0.823896	no	no
1421431_at	Ptrf	polymerase I and transcript release factor	regulation of transcription	1	1.1729	0.50669	0.585404	no	no
1454976_at	Sod2	superoxide dismutase 2, mitochondrial	ROS defence	1	1.01094	0.501274	1.05741	yes	no
1451936_a_at	Txnrd2	thioredoxin reductase 2	ROS defence	1	1.09145	0.637855	0.931483	yes	no
1459741_x_at	Ucp2	uncoupling protein 2 (mitochondrial, proton carrier)	ROS defence	1	0.916555	0.678444	0.750055	no	no
1420658_at	Ucp3	uncoupling protein 3 (mitochondrial, proton carrier)	ROS defence	1	0.888829	0.307366	0.543786	no	no
1452947_at	Gprc5c	G protein-coupled receptor, family C, group 5, member C	signal transduction	1	0.804936	0.591362	1.00334	yes	no
1421922_at	Sh3bp5	SH3-domain binding protein 5 (BTK-associated)	signal transduction	1	0.990004	0.593433	0.724546	no	no
1450667_a_at	Cs	citrate synthase	TCA cycle	1	0.9185	0.652356	0.952118	yes	no
1424828_a_at	Fh1	fumarate hydratase 1	TCA cycle	1	0.99669	0.612872	0.93128	yes	no
1422500_at	Idh3a	isocitrate dehydrogenase 3 (NAD+) alpha	TCA cycle	1	0.917148	0.371623	0.853428	yes	no
1418886_s_at	Idh3b	isocitrate dehydrogenase 3 (NAD+) beta	TCA cycle	1	0.978902	0.67899	0.86839	no	no
1416788_a_at	Idh3g	isocitrate dehydrogenase 3 (NAD+), gamma	TCA cycle	1	0.923731	0.658419	0.822463	no	no
1420629_a_at	Dnaja3	DnaJ (Hsp40) homolog, subfamily A, member 3	transport	1	1.13348	0.522279	0.827244	no	no
1433881_at	Dnajc11	DnaJ (Hsp40) homolog, subfamily C, member 11	transport	1	1.11398	0.801845	0.953693	no	no
1419495_at	Immp2l	IMP2 inner mitochondrial membrane peptidase-like (S. cerevisiae)	transport	1	1.13538	0.542553	1.05599	yes	no
1451762_a_at	Kif1b	kinesin family member 1B	transport	1	1.07425	2.62269	1.43483	no	no
1435896_at	Sfxn2	sideroflexin 2	transport	1	0.837874	1.48463	0.847213	yes	no
1426586_at	Slc25a11	solute carrier family 25 (mitochondrial carrier oxoglutarate carrier), member 11	transport	1	0.877423	0.565492	0.810498	no	no
1428440_at	Slc25a12	solute carrier family 25 (mitochondrial carrier, Aralar), member 12	transport	1	0.782557	0.596213	1.23074	yes	no
1424211_at	Slc25a33	solute carrier family 25, member 33	transport	1	1.04112	0.466705	1.14443	yes	no
1429382_at	Tomm40l	translocase of outer mitochondrial membrane 40 homolog-like (yeast)	transport	1	0.932266	0.583104	0.9708	yes	no
1427958_at	Abhd10	abhydrolase domain containing 10	unclassified	1	0.838742	0.643309	0.850166	no	no
1420776_a_at	Auh	AU RNA binding protein/enoyl-coenzyme A hydratase	unclassified	1	0.887449	0.524224	0.863961	yes	no
1453651_a_at	Brp44l	brain protein 44-like	unclassified	1	0.904201	0.590755	1.08054	yes	no
1460510_a_at	Coq10b	coenzyme Q10 homolog B (S. cerevisiae)	unclassified	1	1.28195	0.496149	0.716163	no	no
1436351_at	Coq3	coenzyme Q3 homolog, methyltransferase (yeast)	unclassified	1	1.0405	0.562123	0.909985	yes	no
1428134_at	Coq9	coenzyme Q9 homolog (yeast)	unclassified	1	0.915498	0.584367	1.01594	yes	no
1419812_s_at	Ccdc56	coiled-coil domain containing 56	unclassified	1	0.972797	0.700341	1.00291	yes	no
1428505_at	Ccdc90b	coiled-coil domain containing 90B	unclassified	1	0.882504	0.61383	0.837569	no	no
1451504_at	Chchd3	coiled-coil-helix-coiled-coil-helix domain containing 3	unclassified	1	0.918513	0.497012	0.86196	no	no
1429533_at	Immt	inner membrane protein, mitochondrial	unclassified	1	0.911811	0.564986	0.838175	no	no
1460178_at	Lonp2	lon peptidase 2, peroxisomal	unclassified	1	1.01902	0.583341	0.67552	no	no
1433720_s_at	Ndg2	Nur77 downstream gene 2	unclassified	1	0.894553	0.467522	1.09697	yes	no
1451399_at	Pnkd	paroxysmal nonkinesiogenic dyskinesia	unclassified	1	0.892434	0.649333	1.19601	yes	no
1417316_at	Them2	thioesterase superfamily member 2	unclassified	1	0.953008	0.619927	1.19421	yes	no
1416170_at	Trap1	TNF receptor-associated protein 1	unclassified	1	1.01705	0.695549	0.87724	no	no
